# Supplementary material for: Insect rearing protocols in forensic entomology: Benefits from collective rearing of larvae in a carrion beetle Necrodes littoralis L. (Silphidae)
Source: PLoS One. 2021 Dec 1;16(12):e0260680. doi: 10.1371/journal.pone.0260680 (PMC8635339; doi:10.1371/journal.pone.0260680)
Supplement: S1 File — This file contains data on the mortality of N. littoralis at different developmental stages. Values are expressed as a percentage. (XLSX) [file pone.0260680.s001.xlsx]

## Sheet: Arkusz1
Temperature [°C]	Protocole	1st instar larvae	2nd instar larvae	3rd instar larvae	Postfeeding larvae	Pupae	Total
14	Aggregations	21	31.5	3.5	2	24	82
15	Aggregations	4.5	3	3.5	11	6	28
16	Aggregations	0	0	0	1	0	1
20	Aggregations	0	0	0	0	4	4
26	Aggregations	5	5	2	3.5	1	16.5
14	Individual	100	0	0	0	0	100
15	Individual	56.6	40	3.4	0	0	100
16	Individual	23.3	20	10	6.6	6.6	66.6
20	Individual	0	0	0	13.3	0	13.3
26	Individual	10	3.3	0	0	3.3	16.6
