# Supplementary material for: Insect rearing protocols in forensic entomology: Benefits from collective rearing of larvae in a carrion beetle Necrodes littoralis L. (Silphidae)
Source: PLoS One. 2021 Dec 1;16(12):e0260680. doi: 10.1371/journal.pone.0260680 (PMC8635339; doi:10.1371/journal.pone.0260680)
Supplement: S2 File — This file contains data on the development time, body length and weight of adult N. littoralis within the two protocols. (XLSX) [file pone.0260680.s002.xlsx]

## Sheet: Arkusz1
Temperature [°C]	Protocol	Duration [days]	Length [mm]	Weight [mg]
16	Aggregations	58.4167	17	145.11
16	Aggregations	59.4167	19	185.41
16	Aggregations	62.375	18	152.62
16	Aggregations	59.75	17	169.68
16	Aggregations	59.75	17	161.12
16	Aggregations	59.75	19	192.33
16	Aggregations	62.375	18	195.15
16	Aggregations	62.375	18	175.7
16	Aggregations	59.75	19	215.46
16	Aggregations	59.75	19	221.88
16	Aggregations	58.4167	18	172.5
16	Aggregations	58.4167	17	146.87
16	Aggregations	62.375	17.5	170.58
16	Aggregations	62.375	18.5	179.52
16	Aggregations	60.625	17	152.36
16	Aggregations	60.625	18	159.39
16	Aggregations	60.625	16.5	140.73
16	Aggregations	62.7083	19.5	163.98
16	Aggregations	62.7083	17	170.54
16	Aggregations	62.7083	14	79.42
16	Aggregations	58.4167	16.5	98.38
16	Aggregations	60.4167	19	222.02
16	Aggregations	60.4167	18	183.76
16	Aggregations	61.4167	17	182.81
16	Aggregations	62.375	19	220.74
16	Aggregations	63.4167	14	128.36
16	Aggregations	62.7083	17	182.25
16	Aggregations	59.4167	17	153.49
16	Aggregations	61.625	16	167.78
16	Aggregations	59.4167	19.5	204.78
16	Aggregations	58.4167	17	153.08
16	Aggregations	59.4167	17	209.18
16	Aggregations	59.4167	18	216.83
16	Aggregations	59.4167	16	155.32
16	Aggregations	60.4167	17.5	167.88
16	Aggregations	60.4167	18.5	209.26
16	Aggregations	59.4167	16	179.6
16	Aggregations	58.4167	19	235.43
16	Aggregations	56.4167	19.5	212.49
16	Aggregations	56.4167	18	189.46
16	Aggregations	59.4167	17	164.91
16	Aggregations	61.4167	17	162.12
16	Aggregations	61.4167	15.5	126.96
16	Aggregations	61.4167	17	123.58
16	Aggregations	62.375	16	144.16
16	Aggregations	60.625	18	244.31
16	Aggregations	60.625	19	231.64
16	Aggregations	62.7083	17	163.38
16	Aggregations	63.4167	18	155.88
16	Aggregations	55.8333	18	140.07
16	Aggregations	63.4167	18	140.94
16	Aggregations	63.4167	17	125.54
16	Aggregations	64.375	17	149.46
16	Aggregations	63.4167	18	241.55
16	Aggregations	62.375	17.5	172.7
16	Aggregations	64.375	17.5	136.99
16	Aggregations	64.375	16	166.43
16	Aggregations	62.375	17	151.73
16	Aggregations	62.375	16	155.57
16	Aggregations	57.4167	18	193.59
16	Aggregations	57.4167	16.5	180.74
16	Aggregations	57.4167	16.5	164.26
16	Aggregations	58.4167	16.5	167.42
16	Aggregations	58.4167	18	203.49
16	Aggregations	60.4167	18	181.79
16	Aggregations	60.4167	15	117.5
16	Aggregations	58.4167	16	149.45
16	Aggregations	58.4167	17	188.66
16	Aggregations	62.375	17	183.43
16	Aggregations	57.4167	19	215.05
16	Aggregations	57.4167	17	192.4
16	Aggregations	58.4167	18.5	265.4
16	Aggregations	59.4167	18.5	201.71
16	Aggregations	58.4167	19	226.57
16	Aggregations	61.4167	16	164.95
16	Aggregations	61.4167	17.5	188.08
16	Aggregations	61.4167	18	199.37
16	Aggregations	58.4167	18.5	196.71
16	Aggregations	58.4167	17	156.56
16	Aggregations	59.4167	16	154.13
16	Aggregations	59.4167	17	177.11
16	Aggregations	59.75	16	139.28
16	Aggregations	60.4167	16	121.26
16	Aggregations	61.4167	15	104.32
16	Aggregations	62.375	15	152.79
16	Aggregations	61.4167	18	176.84
16	Aggregations	60.4167	17	162.01
16	Aggregations	60.4167	16	159.47
16	Aggregations	60.4167	18	133.91
16	Aggregations	59.75	18	134.2
16	Aggregations	59.75	17	174.38
16	Aggregations	59.75	18	145.83
16	Aggregations	59.75	17.5	194.6
16	Aggregations	59.75	17.5	171.54
16	Aggregations	62.375	18.5	174.2
16	Aggregations	57.4167	19	217.06
16	Aggregations	60.4167	20	258.48
16	Aggregations	60.4167	16.5	192.87
16	Aggregations	60.4167	17	205.65
16	Aggregations	56.125	19	234.46
16	Aggregations	60.4167	17	197.7
16	Aggregations	60.4167	17	109.33
16	Aggregations	60.4167	18	216.02
16	Aggregations	60.4167	18	182.28
16	Aggregations	62.0833	16.5	174.62
16	Aggregations	62.0833	18	172.27
16	Aggregations	62.0833	18	162.59
16	Aggregations	62.25	16	92.33
16	Aggregations	57.125	18	258.27
16	Aggregations	54.3333	16	139.12
16	Aggregations	56.125	16.5	132.75
16	Aggregations	56.125	16.5	109.08
16	Aggregations	59.375	14.5	138.79
16	Aggregations	57.125	19	255.36
16	Aggregations	59.125	19	207.41
16	Aggregations	56.125	18	216.75
16	Aggregations	56.3333	19	238.99
16	Aggregations	56.3333	15.5	126.56
16	Aggregations	56.3333	16	158.16
16	Aggregations	57.125	16	175
16	Aggregations	56.125	17	133.36
16	Aggregations	58.125	18	200.33
16	Aggregations	58.125	17	161.92
16	Aggregations	59.125	19	247.04
16	Aggregations	59.125	20	252.12
16	Aggregations	59.125	19	288.98
16	Aggregations	59.3333	18	204.86
16	Aggregations	57.125	19	181.36
16	Aggregations	57.125	20	267.51
16	Aggregations	53.3333	17	180.64
16	Aggregations	53.3333	16	131.31
16	Aggregations	54.3333	16.5	107.6
16	Aggregations	54.3333	15	132.34
16	Aggregations	54.3333	17	191.51
16	Aggregations	54.3333	16.5	158.84
16	Aggregations	54.3333	18	218.61
16	Aggregations	56.125	17	153.52
16	Aggregations	56.125	19	238.52
16	Aggregations	53.3333	18	219.71
16	Aggregations	53.3333	18	254.24
16	Aggregations	53.3333	18.5	224.46
16	Aggregations	53.3333	18	223
16	Aggregations	54.3333	17	204.55
16	Aggregations	54.3333	19.5	223.42
16	Aggregations	54.3333	19	230.69
16	Aggregations	54.3333	20	208.74
16	Aggregations	52.375	18	194.5
16	Aggregations	53.3333	16	112.35
16	Aggregations	54.3333	19.5	249.38
16	Aggregations	53.875	18	192.02
16	Aggregations	56.6667	20	274.12
16	Aggregations	63.5833	17	175.12
16	Aggregations	61.9583	18	200.44
16	Aggregations	61.9583	18	238.03
16	Aggregations	61.9583	16	94.99
16	Aggregations	61.9583	17	126.22
16	Aggregations	62	17.5	135.18
16	Aggregations	60.6667	15	88.4
16	Aggregations	60.6667	15	148.38
16	Aggregations	54.875	17	226.53
16	Aggregations	57.6667	17	194.23
16	Aggregations	59	18	257.7
16	Aggregations	57.6667	18	204.45
16	Aggregations	57.6667	20	221.85
16	Aggregations	59.6667	17	120.15
16	Aggregations	59.6667	17	181.08
16	Aggregations	60.6667	19	267.89
16	Aggregations	57.6667	18	240.99
16	Aggregations	59.6667	15	161.73
16	Aggregations	56.6667	17	165.05
16	Aggregations	56.6667	18	172.4
16	Aggregations	56.6667	16	157.58
16	Aggregations	56.6667	15	116.2
16	Aggregations	57.6667	18.5	168.64
16	Aggregations	57.6667	16	194.63
16	Aggregations	56.6667	16	162.28
16	Aggregations	59.6667	18	280.33
16	Aggregations	57.6667	19	231.24
16	Aggregations	57.6667	18	184.35
16	Aggregations	56.6667	17	190.6
16	Aggregations	56.6667	16	153.27
16	Aggregations	57.6667	14.5	132.87
16	Aggregations	58.6667	18	174.07
16	Aggregations	57.6667	18.5	188.36
16	Aggregations	57.6667	16	162.75
16	Aggregations	58.6667	15	138.46
16	Aggregations	58.6667	16	179.89
16	Aggregations	56.6667	17	149.77
16	Aggregations	60.6667	16.5	163.73
16	Aggregations	61.9583	16	106.45
16	Aggregations	57.6667	17	139.08
16	Aggregations	57.6667	16	166.79
16	Aggregations	60.875	19	188.75
16	Aggregations	60.875	16	168.48
16	Aggregations	61.625	16	166.75
16	Aggregations	61.625	16	159.28
16	Aggregations	61.625	17.5	197.04
16	Aggregations	63.625	17.5	215.11
20	Aggregations	43.0417	17	129.1
20	Aggregations	43.0417	18	164.14
20	Aggregations	43.0417	17	138.26
20	Aggregations	44.0417	16	100.07
20	Aggregations	44.0417	17	132.17
20	Aggregations	44.0417	18	137.63
20	Aggregations	44.0417	15	145.14
20	Aggregations	44.0417	17	166.58
20	Aggregations	44.0417	16	140.14
20	Aggregations	44.0417	17	178.18
20	Aggregations	45.0417	17	87.08
20	Aggregations	45.0417	17	60.66
20	Aggregations	45.0417	17	90.91
20	Aggregations	45.0417	15	84.8
20	Aggregations	45.0417	15	79.68
20	Aggregations	45.0417	15	86.26
20	Aggregations	45.0417	17	80.33
20	Aggregations	45.0417	17	58.58
20	Aggregations	45.0417	18	138.53
20	Aggregations	45.0417	17	119.03
20	Aggregations	45.0417	17	116.34
20	Aggregations	45.0417	15	93.99
20	Aggregations	45.0417	16	107.51
20	Aggregations	45.0417	16	108.03
20	Aggregations	46.0417	16	111.54
20	Aggregations	46.0417	17	118
20	Aggregations	46.0417	16	127.71
20	Aggregations	46.0417	16	97.69
20	Aggregations	46.0417	15	101.07
20	Aggregations	46.0417	17	118.98
20	Aggregations	46.0417	18	115.89
20	Aggregations	46.0417	17	122.69
20	Aggregations	47.0417	19	139.11
20	Aggregations	47.0417	17	101.81
20	Aggregations	47.0417	18	122.45
20	Aggregations	47.0417	14	71.63
20	Aggregations	47.0417	20	143.15
20	Aggregations	47.0417	17	129.14
20	Aggregations	47.0417	17	124.38
20	Aggregations	47.0417	19	162.38
20	Aggregations	48.0417	19	147.51
20	Aggregations	48.0417	20	170.2
20	Aggregations	43.5833	19	168.12
20	Aggregations	43.5833	19	136.6
20	Aggregations	43.5833	18	154.06
20	Aggregations	43.7083	18	155.64
20	Aggregations	43.7083	17	134.33
20	Aggregations	43.7083	15	105.72
20	Aggregations	43.7083	15	104.48
20	Aggregations	43.7083	18	145.23
20	Aggregations	43.7083	15	128.85
20	Aggregations	43.7083	16	162.66
20	Aggregations	43.7083	19	127.93
20	Aggregations	44.7083	15	112.65
20	Aggregations	44.7083	16	116.53
20	Aggregations	44.7083	17	152.15
20	Aggregations	44.7083	16	93.7
20	Aggregations	44.7083	16	128.01
20	Aggregations	44.7083	17	126.94
20	Aggregations	44.7083	17	149.56
20	Aggregations	44.7083	16	142.93
20	Aggregations	44.7083	17	144.44
20	Aggregations	44.7083	17	117.89
20	Aggregations	44.7083	16	120.92
20	Aggregations	44.7083	17.5	148.16
20	Aggregations	45.7083	19	152.75
20	Aggregations	45.7083	17	89.9
20	Aggregations	45.7083	18	81.37
20	Aggregations	45.7083	17	74.52
20	Aggregations	45.7083	17	110
20	Aggregations	45.7083	15	87.84
20	Aggregations	45.7083	15	85.6
20	Aggregations	45.7083	16	63.58
20	Aggregations	45.7083	15	69.03
20	Aggregations	45.7083	18	142.2
20	Aggregations	45.7083	17	144.51
20	Aggregations	45.7083	18	132.13
20	Aggregations	45.7083	16	121.03
20	Aggregations	45.7083	16	119.88
20	Aggregations	45.7083	19	173.74
20	Aggregations	46.7083	17	134.13
20	Aggregations	46.7083	17	118.2
20	Aggregations	46.7083	16	94.34
20	Aggregations	46.7083	16	119.68
20	Aggregations	46.7083	19	143.72
20	Aggregations	46.7083	18	150.72
20	Aggregations	46.7083	18	148.16
20	Aggregations	46.7083	19	120.79
20	Aggregations	46.7083	17	109.41
20	Aggregations	46.7083	17	112.56
20	Aggregations	46.7083	18	119.73
20	Aggregations	46.7083	17	108.48
20	Aggregations	40.875	18	122.93
20	Aggregations	40.875	19	150.17
20	Aggregations	40.875	18	132.02
20	Aggregations	40.875	19	126.5
20	Aggregations	40.875	19	143.54
20	Aggregations	40.875	17	118.27
20	Aggregations	40.875	18	106.44
20	Aggregations	40.875	19	130.91
20	Aggregations	41.875	20	149.42
20	Aggregations	41.875	18	116.46
20	Aggregations	41.875	20	150.28
20	Aggregations	41.875	18	119.66
20	Aggregations	41.875	18	124.7
20	Aggregations	41.875	18	122.62
20	Aggregations	41.875	17	98.75
20	Aggregations	41.875	17	106.52
20	Aggregations	41.875	19	166.16
20	Aggregations	41.875	20	166.54
20	Aggregations	41.875	19	174.2
20	Aggregations	41.875	16	154.85
20	Aggregations	41.875	16	135.96
20	Aggregations	41.875	16	127.41
20	Aggregations	41.875	17	161.22
20	Aggregations	41.875	18	148.54
20	Aggregations	41.875	16.5	156.53
20	Aggregations	41.875	18	156.69
20	Aggregations	41.875	17	103.54
20	Aggregations	41.875	18	164.7
20	Aggregations	41.875	16.5	123.6
20	Aggregations	41.875	17	127.95
20	Aggregations	41.875	18	142.94
20	Aggregations	41.875	18.5	118.25
20	Aggregations	42.875	18	112.9
20	Aggregations	42.875	17	117.6
20	Aggregations	42.875	18	93
20	Aggregations	42.875	18	103.8
20	Aggregations	42.875	18	104
20	Aggregations	42.875	18	112.24
20	Aggregations	42.875	16	90.31
20	Aggregations	42.875	18	99.02
20	Aggregations	42.875	17	106.49
20	Aggregations	42.875	16	81.15
20	Aggregations	42.875	17	87.97
20	Aggregations	42.875	17	87.49
20	Aggregations	42.875	17	89.44
20	Aggregations	42.875	17	76.5
20	Aggregations	42.875	18	144.04
20	Aggregations	42.875	18	131.6
20	Aggregations	42.875	18	148.35
20	Aggregations	42.875	17	120.42
20	Aggregations	44.7083	19	146.64
20	Aggregations	44.7083	16	116.81
20	Aggregations	44.7083	18	153.36
20	Aggregations	44.7083	19	175.73
20	Aggregations	44.7083	19	167.55
20	Aggregations	44.7083	17	123.92
20	Aggregations	44.7083	17	129.2
20	Aggregations	44.7083	17	135.15
20	Aggregations	44.7083	18	160.77
20	Aggregations	45.7083	17	122.34
20	Aggregations	45.7083	17	119.75
20	Aggregations	45.7083	19	136.94
20	Aggregations	45.7083	19	149.14
20	Aggregations	45.7083	18	146.98
20	Aggregations	45.7083	19	167
20	Aggregations	45.7083	19	171.87
20	Aggregations	45.7083	16	139.33
20	Aggregations	45.7083	18	170.45
20	Aggregations	45.7083	17	137.27
20	Aggregations	45.7083	16	126.21
20	Aggregations	45.7083	17	147.71
20	Aggregations	45.7083	16	125.3
20	Aggregations	46.7083	18	166.95
20	Aggregations	46.7083	16	104.35
20	Aggregations	46.7083	19.5	183.72
20	Aggregations	46.7083	19	134.19
20	Aggregations	46.7083	18	128.5
20	Aggregations	46.7083	18	113.87
20	Aggregations	46.7083	18	122.94
20	Aggregations	46.7083	18	106.33
20	Aggregations	46.7083	19	117.84
20	Aggregations	46.7083	17	132.64
20	Aggregations	46.7083	18	126.11
20	Aggregations	46.7083	19	161.14
20	Aggregations	46.7083	20	170.4
20	Aggregations	46.7083	19	176.14
20	Aggregations	46.7083	19	146.19
20	Aggregations	46.7083	19	172.72
20	Aggregations	46.7083	18	147.27
20	Aggregations	46.7083	17	141.64
20	Aggregations	47.7083	17	125.24
20	Aggregations	47.7083	18	162.63
20	Aggregations	47.7083	17	115.71
20	Aggregations	47.7083	20	180.55
20	Aggregations	49.7083	19	159.09
20	Aggregations	49.7083	17.5	158.09
20	Aggregations	49.7083	16	119.98
20	Aggregations	49.7083	15	121.95
20	Aggregations	49.7083	16	112.6
20	Aggregations	49.7083	18	131.55
26	Aggregations	24.25	19	173.14
26	Aggregations	24.25	16	116.94
26	Aggregations	24.25	18	117.44
26	Aggregations	24.25	18	117.68
26	Aggregations	24.25	19	119.24
26	Aggregations	24.25	16	119.53
26	Aggregations	24.25	18	119.57
26	Aggregations	24.25	18	120.33
26	Aggregations	24.25	19	121.6
26	Aggregations	24.25	16	123.78
26	Aggregations	24.25	18	125.96
26	Aggregations	24.25	16	129.75
26	Aggregations	24.25	20	134.84
26	Aggregations	24.25	17	136.91
26	Aggregations	24.25	19	137.1
26	Aggregations	25.0417	17	137.7
26	Aggregations	25.0417	16	138.96
26	Aggregations	25.0417	18	139.25
26	Aggregations	25.9167	16	139.4
26	Aggregations	25.9167	17	139.53
26	Aggregations	25.9167	18	139.64
26	Aggregations	25.9167	18	139.76
26	Aggregations	25.9167	17	140.44
26	Aggregations	25.9167	16	140.85
26	Aggregations	25.9167	19	141.58
26	Aggregations	25.9167	18	142.09
26	Aggregations	25.9167	17	142.26
26	Aggregations	25.9167	15.5	143.48
26	Aggregations	25.9167	17	143.58
26	Aggregations	25.9167	19	143.86
26	Aggregations	25.9167	16	144.29
26	Aggregations	25.9167	18	146.04
26	Aggregations	25.9167	17	146.93
26	Aggregations	25.9167	17	147.12
26	Aggregations	25.9167	17.5	147.43
26	Aggregations	25.9167	16	148.59
26	Aggregations	25.9167	19	148.64
26	Aggregations	25.9167	18	149.05
26	Aggregations	25.9167	20	149.49
26	Aggregations	25.9167	19	150.31
26	Aggregations	25.9167	19	150.39
26	Aggregations	25.9167	18	150.6
26	Aggregations	25.9167	17	151.46
26	Aggregations	25.9167	17	151.63
26	Aggregations	25.9167	18	152.15
26	Aggregations	25.9167	18	152.41
26	Aggregations	25.9167	19	153.84
26	Aggregations	25.9167	16	154.16
26	Aggregations	26.2083	17	154.2
26	Aggregations	26.5417	18	154.75
26	Aggregations	25.0417	17.5	154.83
26	Aggregations	25.9167	16	155.52
26	Aggregations	25.9167	18.5	155.58
26	Aggregations	25.9167	18	155.97
26	Aggregations	25.9167	19	156.1
26	Aggregations	25.9167	17	156.88
26	Aggregations	25.9167	17.5	157.44
26	Aggregations	25.9167	20	158.06
26	Aggregations	25.9167	19	158.24
26	Aggregations	25.9167	20	159.17
26	Aggregations	25.9167	18	159.76
26	Aggregations	25.9167	16.5	160.91
26	Aggregations	25.9167	18	161.15
26	Aggregations	25.9167	19	161.35
26	Aggregations	25.9167	19	161.52
26	Aggregations	25.9167	19	161.67
26	Aggregations	25.9167	18	162.97
26	Aggregations	25.9167	17	163.51
26	Aggregations	25.9167	19	163.56
26	Aggregations	25.9167	18	164.38
26	Aggregations	25.9167	17	164.72
26	Aggregations	25.9167	18	164.79
26	Aggregations	25.9167	15	164.98
26	Aggregations	25.9167	18	165.93
26	Aggregations	25.9167	18.5	165.94
26	Aggregations	25.9167	17	166.03
26	Aggregations	25.9167	18	166.12
26	Aggregations	25.9167	18	166.24
26	Aggregations	25.9167	18.5	167.81
26	Aggregations	25.9167	17	168.13
26	Aggregations	25.9167	17	168.47
26	Aggregations	25.9167	20	168.85
26	Aggregations	25.9167	19	169.18
26	Aggregations	25.9167	19.5	169.2
26	Aggregations	25.9167	20	170.51
26	Aggregations	25.9167	19.5	172.34
26	Aggregations	25.9167	19.5	172.62
26	Aggregations	25.9167	17	173.72
26	Aggregations	25.9167	20	173.77
26	Aggregations	25.9167	18.5	173.92
26	Aggregations	25.9167	18.5	174.89
26	Aggregations	25.9167	21	175.76
26	Aggregations	25.9167	19	176.64
26	Aggregations	25.9167	18	177.32
26	Aggregations	26.5417	18.5	178.16
26	Aggregations	24.6667	17	178.56
26	Aggregations	24.6667	19	180.88
26	Aggregations	24.6667	19	180.94
26	Aggregations	24.6667	19.5	181.36
26	Aggregations	24.6667	17	181.51
26	Aggregations	24.6667	17	182.72
26	Aggregations	24.6667	17	183.62
26	Aggregations	24.6667	19	183.93
26	Aggregations	24.6667	19	184.21
26	Aggregations	24.6667	18	184.46
26	Aggregations	24.6667	19	184.46
26	Aggregations	24.6667	18	184.62
26	Aggregations	24.6667	18.5	184.69
26	Aggregations	24.6667	16.5	185.56
26	Aggregations	24.6667	18.5	185.78
26	Aggregations	25.4583	19	186.6
26	Aggregations	26.3333	19	186.62
26	Aggregations	26.3333	18	187.12
26	Aggregations	26.3333	19	188.03
26	Aggregations	26.3333	19.5	188.16
26	Aggregations	26.3333	18	189.78
26	Aggregations	26.3333	18	191.71
26	Aggregations	26.3333	19.5	192.18
26	Aggregations	26.3333	18	192.45
26	Aggregations	26.3333	18	192.65
26	Aggregations	25.9167	20	192.73
26	Aggregations	25.9167	20	192.86
26	Aggregations	25.9167	22	193.02
26	Aggregations	25.9167	18	193.47
26	Aggregations	25.9167	18	193.63
26	Aggregations	25.9167	18.5	194.11
26	Aggregations	25.9167	18	194.81
26	Aggregations	25.9167	20	196.02
26	Aggregations	25.9167	18	197.16
26	Aggregations	25.9167	17.5	197.91
26	Aggregations	25.9167	19.5	199.02
26	Aggregations	25.9167	21	199.39
26	Aggregations	25.9167	19	200.82
26	Aggregations	25.9167	17	201.16
26	Aggregations	25.9167	21	201.26
26	Aggregations	25.9167	20	201.29
26	Aggregations	25.9167	21	201.58
26	Aggregations	25.9167	19	201.71
26	Aggregations	25.9167	18	202.54
26	Aggregations	25.9167	20	203.15
26	Aggregations	25.9167	21	203.57
26	Aggregations	25.9167	18.5	203.79
26	Aggregations	25.9167	18.5	205.28
26	Aggregations	25.9167	20	206.15
26	Aggregations	25.9167	18	209.16
26	Aggregations	26.25	20	210.57
26	Aggregations	26.25	20	215.41
26	Aggregations	26.25	19	216.52
26	Aggregations	26.25	20	216.87
26	Aggregations	26.25	19	217.31
26	Aggregations	26.25	19	221.65
26	Aggregations	27.125	18	223.45
26	Aggregations	27.125	19	224.28
26	Aggregations	27.125	17.5	226.59
26	Aggregations	27.125	19.5	227.24
26	Aggregations	27.125	20	227.59
26	Aggregations	27.125	20	232.24
26	Aggregations	27.0833	20	234.49
26	Aggregations	27.0833	20	234.73
26	Aggregations	27.875	19	236.01
26	Aggregations	27.875	19.5	237.01
26	Aggregations	27.875	19	241.33
26	Aggregations	27.875	20	241.88
26	Aggregations	28.4167	19	243.22
26	Aggregations	28.4167	18	243.28
26	Aggregations	29.1667	20	244.58
26	Aggregations	29.1667	19	246.23
16	Individual	66.2083	16	130.1
16	Individual	62.4583	15	125.27
16	Individual	66.2083	15	129.71
16	Individual	67.9583	15	122.72
16	Individual	68.1667	14	114.88
16	Individual	69.0417	15	129.77
16	Individual	69.9167	14	116.25
16	Individual	69.9167	14.5	124.75
16	Individual	71.125	15	141.73
16	Individual	74.0833	14	115.95
20	Individual	37.0417	15	105.49
20	Individual	39.2917	15	82.13
20	Individual	39.3333	17	150.21
20	Individual	40.2083	16	138.66
20	Individual	40.3333	16	164.81
20	Individual	40.5833	15	118.31
20	Individual	41.3333	15	84.04
20	Individual	41.5833	15	80.55
20	Individual	41.5833	15.5	130.79
20	Individual	41.5833	15	121.4
20	Individual	41.5833	18	210.78
20	Individual	41.875	18	181.3
20	Individual	42.0833	16.5	167.17
20	Individual	42.125	15	140.17
20	Individual	42.1667	18.5	183.84
20	Individual	42.1667	16.5	127.25
20	Individual	42.2917	16	139.4
20	Individual	42.5833	14.5	132.94
20	Individual	42.5833	15	125.05
20	Individual	43.125	17	135.23
20	Individual	43.5833	18	150.14
20	Individual	43.5833	15.5	115.8
20	Individual	44.0833	16	154.65
20	Individual	45.5833	16	124.09
20	Individual	45.5833	16	130.84
20	Individual	45.5833	16.5	157.98
26	Individual	22.75	19	195
26	Individual	23.25	16.5	171.65
26	Individual	23.25	17	173.08
26	Individual	23.4167	17.5	169.51
26	Individual	23.75	17	177.54
26	Individual	23.75	20	270.8
26	Individual	24.25	17	141.74
26	Individual	24.25	17	142.72
26	Individual	24.25	19	218.12
26	Individual	24.25	18.5	213.57
26	Individual	24.75	17	162.08
26	Individual	24.75	16	130.3
26	Individual	25.25	18	168.4
26	Individual	25.25	19	195.13
26	Individual	25.75	19	242.45
26	Individual	25.75	17	159.73
26	Individual	25.75	16	149.6
26	Individual	25.75	21	253.38
26	Individual	25.75	17	145.93
26	Individual	25.75	19	216.71
26	Individual	26.25	18	152.52
26	Individual	26.25	20	270.52
26	Individual	26.9167	18	163.87
26	Individual	27.75	18	229.87
26	Individual	27.9167	16	122.07
